# Supplementary material for: Death by a Thousand Ants: Predation on Grasshoppers by Invasive Ants in a Grassland
Source: Ecol Evol. 2025 Dec 16;15(12):e72700. doi: 10.1002/ece3.72700 (PMC12706636; doi:10.1002/ece3.72700)
Supplement: Supplementary file 1 — Appendix S1: ece372700‐sup‐0001‐Supinfo.zip. [file ECE3-15-e72700-s001.zip]

Archive with 3 entries (3 files):
- ECE3_72700__author.docx
- ece372700-sup-0001-Supinfo1@IMG_6723.MOV
- ece372700-sup-0002-Supinfo2@Tethering_Video_S1_Metadata.docx
